# Supplementary material for: Identification of RNF213 as a Susceptibility Gene for Moyamoya Disease and Its Possible Role in Vascular Development
Source: PLoS One. 2011 Jul 20;6(7):e22542. doi: 10.1371/journal.pone.0022542 (PMC3140517; doi:10.1371/journal.pone.0022542)
Supplement: Table S5 — Primer sets and restriction enzymes for screening variants in controls. (XLS) [file pone.0022542.s018.xls]

## Sheet: Table S5
Table S5. Primer sets and restriction enzymes for screening variants in controls
Variants (Nucleotide change)	Forward Primer (5' > 3')	Reverse Primer (5' > 3')	Annealing Tm	Restriction Enzymes	Incubation Temprature (℃)	Size of fragments (bps)
p.N3962D (A>G)	TGCTAATGACTCCTGTCCCTG	AGAGGTTCAGAATTCTCGCCTT	58	Hinf I	37	A:172/8 G:135/37/8
p.D4013N (G>A)	CAAAGGACCCCGTCTGTCT	TGAGGCAGCGCAGGCAGTATACGTGG	58	HpyCH4V	37	G:54 A:29/25
p.R4062Q (G>A)	GCTGTGCAAATCTCAAGTCATTCT	AAGCTCCCCAAGATCATGTACTA	58	MspI	37	G:456/108 A:564
p.P4608S (C>T)	TTCCGACTCTATGCTGGTGCT	ACAAGACAGCGAGCCTGCTT	58	BsrI	65	C:228/130 T:358
p.D4863N (G>A)	TGTGTGTGGAGCTGATGGCT	AGGGAGGAGATACAGACCAGACT	58	Hpy188I	37	G:867 A:720/147
p.E4950D (G>C)	GGTGGAGGAGGGCAGAGAGACCGTGCACGA	CTTCCCTCTCTCGAGAAACACACCAA	58	BssSI	37	G:162/26 C:188
p.A5021V (C>T)	AGAAACCCAGCCCACAGACAT	TAGAGTGGCACTCCCTGAAT	58	SfaNI	37	C:241/94 T:335
p.D5160E (C>G)	CTTGAACTCCTGACCTCCACTGA	CCAAAGTCATCCAAAGATAGCTG	58	MlyI	37	C:335 G:184/151
p.E5176G (A>G)	CTTGAACTCCTGACCTCCACTGA	CCAAAGTCATCCAAAGATAGCTG	58	BstNI	60	A:335 G:201/134
