# Supplementary material for: Identification of RNF213 as a Susceptibility Gene for Moyamoya Disease and Its Possible Role in Vascular Development
Source: PLoS One. 2011 Jul 20;6(7):e22542. doi: 10.1371/journal.pone.0022542 (PMC3140517; doi:10.1371/journal.pone.0022542)
Supplement: Table S7 — Numbers of variants and candidate genes in the 2nd stage for various combination subsets of cases. (XLS) [file pone.0022542.s020.xls]

## Sheet: Table S7
Table S7	Numbers of varinats and candidate genes in the 2nd stage for various combination subsets of cases
	in the eight index cases
	Any one	Any two	Any three	Any four	Any five	Any six	Any seven	Any eight
No of varinats	3412	889	248	48	25	7	2	2
No of genes	2039	335	76	14	8	4	2	2
Genes	Omitted	Omitted	Omitted	C1orf163 (1)	C1orf163 (1)	C1orf163 (1)	RNF213 (1)	RNF213 (1)
				FCRL3 (4)	FLG (5)	GPR126 (4)	PCMTD1(1)	PCMTD1 (1)
				FLG (5)	RTN4 (7)	RNF213 (1)
				PDE4DIP (4)	GPR126 (4)	PCMTD1 (1)
				RTN4 (7)	RNF213 (1)
				COL6A6 (4)	AHNAK (5)
				DACT2 (3)	RNF213 (1)
				GPR126 (4)	PCMTD1(1)
				TNXB (2)
				COL28A1(2)
				AHNAK (5)
				RNF213 (1)
				PCMTD1(1)
				COL6A2 (5)
The numbers in the bracket indicates the number of variants for a gene which was not found in dbSNPs131 or the five Japanese controls.
